# Supplementary material for: Drosophila melanogaster cloak their eggs with pheromones, which prevents cannibalism
Source: PLoS Biol. 2019 Jan 10;17(1):e2006012. doi: 10.1371/journal.pbio.2006012 (PMC6328083; doi:10.1371/journal.pbio.2006012)
Supplement: S1 Data — (XLSX) [file pbio.2006012.s010.xlsx]

## Sheet: Figure 1
		Raw data for Figure 1 - Panels A-D, F
	Panel A							Panel B								Panel C & Panel D							Panel F
																										Proportion of eggs cannibalized over time
	Replicate plate	Days	total larvae*	Larvae alive	Prop. Larvae alive			Treatment	Replicate plate	total larvae	larvae alive on day 4	prop. Larvae alive			Diet	replicate	number of eggs	number of pupae	Time to pupation	Proportion pupating			Treatment	Replicate vial	Number of eggs	0h	1h	4h	8h	12h
	a	1	23	23	1			Unfed	a	24	11	0.458333			standard	a	50	45	6.82222	0.9			intact	a	5	0	0	0	0	0
	a	2	23	23	1			Unfed	b	24	8	0.333333			standard	b	50	43	6.69767	0.86			intact	b	5	0	0	0	0	0
	a	3	23	22	0.956522			Unfed	c	24	11	0.458333			standard	c	50	47	7.04255	0.94			intact	c	5	0	0	0	0	0
	a	4	23	11	0.478261			Unfed	d	24	10	0.416667			standard	d	50	49	6.91837	0.98			intact	d	5	0	0	0	0	0
	a	5	23	2	0.0869565			Egg-fed	a	24	16	0.666667			standard	e	50	42	6.38095	0.84			intact	e	5	0	0	0	0	0
	a	6	23	0	0			Egg-fed	b	24	17	0.708333											intact	f	5	0	0	0	0	0
	a	7	23	0	0			Egg-fed	c	24	14	0.583333			Egg +	a	50	43	6.18605	0.86			intact	g	5	0	0	0	0	0
	a	8	23	0	0			Egg-fed	d	24	16	0.666667			Egg +	b	50	48	6.5	0.96			intact	h	5	0	0	0	0	0
	b	1	24	24	1										Egg +	c	50	45	6.46667	0.9			intact	i	5	0	0	0	0	0
	b	2	24	23	0.958333										Egg +	d	50	41	6.36585	0.82			intact	j	5	0	0	0	0	0
	b	3	24	19	0.791667										Egg +	e	50	47	6.38298	0.94			dechorinated	a	5	0	0	0	0	0
	b	4	24	7	0.291667																		dechorinated	b	5	0	0	0	0	0
	b	5	24	3	0.125																		dechorinated	c	5	0	0	0	0	0
	b	6	24	0	0																		dechorinated	d	5	0	0	0	0	0
	b	7	24	0	0																		dechorinated	e	5	0	0	0	0	0
	b	8	24	0	0																		dechorinated	f	5	0	0	0	0	0
	c	1	24	24	1																		dechorinated	g	5	0	0	0	0	0
	c	2	24	24	1																		dechorinated	h	5	0	0	0	0	0
	c	3	24	23	0.958333																		dechorinated	i	5	0	0	0	0	0
	c	4	24	11	0.458333																		dechorinated	j	5	0	0	0	0	0
	c	5	24	5	0.208333																		injured	a	5	0	0	1	1	1
	c	6	24	1	0.0416667																		injured	b	5	0	0	1	1	1
	c	7	24	0	0																		injured	c	5	0	0	1	1	1
	c	8	24	0	0																		injured	d	5	0	0	1	1	1
	d	1	23	23	1																		injured	e	5	0	0	1	1	1
	d	2	23	23	1																		injured	f	5	0	0	1	1	1
	d	3	23	21	0.913043																		injured	g	5	0	0	1	1	1
	d	4	23	10	0.434783																		injured	h	5	0	0	1	1	1
	d	5	23	3	0.130435																		injured	i	5	0	0	1	1	1
	d	6	23	0	0																		injured	j	5	0	0	1	1	1
	d	7	23	0	0																		hexane	a	5	0	0	0	0.4	0.6
	d	8	23	0	0																		hexane	b	5	0	0	0	0	0
																							hexane	c	5	0	0	0	0.6	0.8
	*Note: Initial number of larvae in plate 'a' and 'd' is 23, rather than 24.																						hexane	d	5	0	0	0	0	0
																							hexane	e	5	0	0	0	0	0.4
																							hexane	f	5	0	0	0	0.8	1
																							hexane	g	5	0	0	0	0	0
																							hexane	h	5	0	0	0	0	0
																							hexane	i	5	0	0	0	0	1
																							hexane	j	5	0	0	0	0.8	0.8

## Sheet: Figure 2
			Raw data for Figure 2 - Panels B, C & D
	Panel B									Panel C								Panel D
	Egg laid by									Egg laid by								hydrocarbon	concentration	Log concentration Mol	prop. Cannibalised	Number cannibalized	Total eggs	Intercept	Slope	Predicted
	Males	Females	hydrocarbon	intensity	SD					Males	Females	replicate vial	Number of eggs	no. of eggs cannibalised	Prop. eggs cannibalised, %			7-Tricoscene	5e-05	-10.301	0.666667	10	15	-0.5161	-0.1834	0.567758
	oe+	oe+	7-T	5.07507	0.117346					oe+	oe+	a	10	0	0			7-Tricoscene	0.0005	-9.30103	0.533333	8	15	-0.5161	-0.1834	0.522312
	oe+	oe+	cVA	28.2043	2.91447					oe+	oe+	b	10	0	0			7-Tricoscene	0.005	-8.30103	0.4	6	15	-0.5161	-0.1834	0.476495
	oe+	oe+	7,11-HD	13.9675	0.941032					oe+	oe+	c	10	0	0			7-Tricoscene	0.05	-7.30103	0.466667	7	15	-0.5161	-0.1834	0.431069
	oe+	oe+	7-11-ND	3.39558	1.66891					oe+	oe+	d	10	0	0			7-Tricoscene	0.5	-6.30103	0.266667	4	15	-0.5161	-0.1834	0.386774
	oe-	oe-	7-T	2.97258	0.094089					oe+	oe+	e	10	0	0			7-Tricoscene	5	-5.30103	0.2	3	15	-0.5161	-0.1834	0.344277
	oe-	oe-	cVA	9.76172	0.861088					oe+	oe+	f	10	0	0			7-Tricoscene	50	-4.30103	0.466667	7	15	-0.5161	-0.1834	0.304133
	oe-	oe-	7,11-HD	5.23729	0.194286					oe+	oe+	g	10	0	0			7-Tricoscene	500	-3.30103	0.266667	4	15	-0.5161	-0.1834	0.266766
	oe-	oe-	7-11-ND	2.77394	0.974371					oe-	oe-	a	10	3	30			7-Tricoscene	5000	-2.30103	0.266667	4	15	-0.5161	-0.1834	0.232457
	oe-	oe+	7-T	6.98558	0.341508					oe-	oe-	b	10	4	40			7-Tricoscene	50000	-1.30103	0.2	3	15	-0.5161	-0.1834	0.201348
	oe-	oe+	cVA	12.295	0.83802					oe-	oe-	c	10	7	70			Cis-vacenyl_acetate	5e-05	-10.301	0.666667	10	15	-1.1592	-0.3022	0.535085
	oe-	oe+	7,11-HD	25.2604	3.33712					oe-	oe-	d	10	6	60			Cis-vacenyl_acetate	0.0005	-9.30103	0.533333	8	15	-1.1592	-0.3022	0.459681
	oe-	oe+	7-11-ND	11.8744	1.82872					oe-	oe-	e	10	6	60			Cis-vacenyl_acetate	0.005	-8.30103	0.2	3	15	-1.1592	-0.3022	0.386078
	oe+	oe-	7-T	12.2434	1.53355					oe-	oe-	f	10	2	20			Cis-vacenyl_acetate	0.05	-7.30103	0.333333	5	15	-1.1592	-0.3022	0.317339
	oe+	oe-	cVA	53.5062	11.6503					oe-	oe-	g	10	5	50			Cis-vacenyl_acetate	0.5	-6.30103	0.133333	2	15	-1.1592	-0.3022	0.25574
	oe+	oe-	7,11-HD	12.0805	0.150492					oe-	oe+	a	10	0	0			Cis-vacenyl_acetate	5	-5.30103	0.2	3	15	-1.1592	-0.3022	0.202551
	oe+	oe-	7-11-ND	5.22039	0.007945					oe-	oe+	b	10	0	0			Cis-vacenyl_acetate	50	-4.30103	0.2	3	15	-1.1592	-0.3022	0.158074
										oe-	oe+	c	10	0	0			Cis-vacenyl_acetate	500	-3.30103	0.133333	2	15	-1.1592	-0.3022	0.121871
										oe-	oe+	d	10	0	0			Cis-vacenyl_acetate	5000	-2.30103	0	0	15	-1.1592	-0.3022	0.0930434
										oe-	oe+	e	10	0	0			Cis-vacenyl_acetate	50000	-1.30103	0.2	3	15	-1.1592	-0.3022	0.0704872
										oe-	oe+	f	10	0	0			heptacosadiene	5e-05	-10.301	0	0	15	-5.007	-0.0614	0.00863793
										oe-	oe+	g	10	0	0			heptacosadiene	0.0005	-9.30103	0	0	15	-5.007	-0.0614	0.0081277
										oe+	oe-	a	10	5	50			heptacosadiene	0.005	-8.30103	0	0	15	-5.007	-0.0614	0.00764737
										oe+	oe-	b	10	3	30			heptacosadiene	0.05	-7.30103	0	0	15	-5.007	-0.0614	0.00719522
										oe+	oe-	c	10	1	10			heptacosadiene	0.5	-6.30103	0.0666667	1	15	-5.007	-0.0614	0.00676963
										oe+	oe-	d	10	1	10			heptacosadiene	5	-5.30103	0	0	15	-5.007	-0.0614	0.00636904
										oe+	oe-	e	10	4	40			heptacosadiene	50	-4.30103	0	0	15	-5.007	-0.0614	0.00599202
										oe+	oe-	f	10	4	40			heptacosadiene	500	-3.30103	0	0	15	-5.007	-0.0614	0.00563719
										oe+	oe-	g	10	3	30			heptacosadiene	5000	-2.30103	0	0	15	-5.007	-0.0614	0.00530326
																		heptacosadiene	50000	-1.30103	0	0	15	-5.007	-0.0614	0.00498901
																		nonacosadiene	5e-05	-10.301	0.466667	7	15	-1.5076	-0.2241	0.367318
																		nonacosadiene	0.0005	-9.30103	0.266667	4	15	-1.5076	-0.2241	0.316947
																		nonacosadiene	0.005	-8.30103	0.4	6	15	-1.5076	-0.2241	0.270529
																		nonacosadiene	0.05	-7.30103	0.133333	2	15	-1.5076	-0.2241	0.228634
																		nonacosadiene	0.5	-6.30103	0.0666667	1	15	-1.5076	-0.2241	0.191524
																		nonacosadiene	5	-5.30103	0.0666667	1	15	-1.5076	-0.2241	0.159194
																		nonacosadiene	50	-4.30103	0.133333	2	15	-1.5076	-0.2241	0.131434
																		nonacosadiene	500	-3.30103	0.133333	2	15	-1.5076	-0.2241	0.107894
																		nonacosadiene	5000	-2.30103	0.2	3	15	-1.5076	-0.2241	0.0881417
																		nonacosadiene	50000	-1.30103	0.0666667	1	15	-1.5076	-0.2241	0.071715

## Sheet: Figure 3
	Raw data for Figure 3 - Panels D-G
	Panel D								Panel E								Panel F									Panel G
													Larvae within 1 cm																	Larvae
	Strain	Treatment	Replicate vial	Number of eggs	No. of eggs cannibalized	Proportion			Egg treatment	Time (min)	Replicate Plate	Total larvae	radius of the egg	proportion			Treatment	Replicate	Eggs	Larvae	Time (h)	No. of eggs cannibalized	Proportion			Strain	Yeast treated with	replicate	total larvae	with dye	without dye	Proportion with dye
	ppk23	hexane	a	10	1	0.1			injured	0	a	20	0	0			Decorinated	a	10	25	0	0	0			ppk23	7,11-HD	a	10	8	2	0.8
	ppk23	hexane	b	10	5	0.5			injured	0	b	20	0	0			Decorinated	b	10	25	0	0	0			ppk23	7,11-HD	b	10	5	5	0.5
	ppk23	hexane	c	10	5	0.5			injured	0	c	20	0	0			Decorinated	c	10	25	0	0	0			ppk23	7,11-HD	c	10	10	0	1
	ppk23	hexane	d	10	5	0.5			injured	0	d	20	0	0			Decorinated	d	10	25	0	0	0			ppk23	7,11-HD	d	10	9	1	0.9
	ppk23	dechorinated	a	10	2	0.2			injured	0	e	20	0	0			Decorinated	e	10	25	0	0	0			ppk23	7,11-HD	e	10	8	2	0.8
	ppk23	dechorinated	b	10	3	0.3			injured	15	a	20	2	0.1			Coated eggs	a	10	25	0	1	0.1			ppk23	7,11-HD	f	10	6	4	0.6
	ppk23	dechorinated	c	10	3	0.3			injured	15	b	20	0	0			Coated eggs	b	10	25	0	0	0			ppk23	7,11-HD	g	8	4	4	0.5
	ppk23	dechorinated	d	10	4	0.4			injured	15	c	20	3	0.15			Coated eggs	c	10	25	0	0	0			ppk23	7,11-HD	h	10	7	3	0.7
	cantons	hexane	a	10	3	0.3			injured	15	d	20	2	0.1			Coated eggs	d	10	25	0	2	0.2			ppk23	7,11-HD pricked	a	10	9	1	0.9
	cantons	hexane	b	10	5	0.5			injured	15	e	20	0	0			Coated eggs	e	10	25	0	4	0.4			ppk23	7,11-HD pricked	b	10	9	1	0.9
	cantons	hexane	c	10	5	0.5			injured	30	a	20	2	0.1			Decorinated	a	10	25	4	0	0			ppk23	7,11-HD pricked	c	10	10	0	1
	cantons	hexane	d	10	6	0.6			injured	30	b	20	1	0.05			Decorinated	b	10	25	4	0	0			ppk23	7,11-HD pricked	d	10	10	0	1
	cantons	dechorinated	a	10	0	0			injured	30	c	20	2	0.1			Decorinated	c	10	25	4	0	0			ppk23	7,11-HD pricked	e	10	8	2	0.8
	cantons	dechorinated	b	10	0	0			injured	30	d	20	1	0.05			Decorinated	d	10	25	4	0	0			ppk23	7,11-HD pricked	f	10	9	1	0.9
	cantons	dechorinated	c	10	0	0			injured	30	e	20	1	0.05			Decorinated	e	10	25	4	0	0			ppk23	7,11-HD pricked	g	10	6	4	0.6
	cantons	dechorinated	d	10	0	0			intact	0	a	20	0	0			Coated eggs	a	10	25	4	1	0.1			ppk23	7,11-HD pricked	h	10	10	0	1
									intact	0	b	20	0	0			Coated eggs	b	10	25	4	3	0.3			ppk23	Hexane	a	10	7	3	0.7
									intact	0	c	20	0	0			Coated eggs	c	10	25	4	2	0.2			ppk23	Hexane	b	10	4	6	0.4
									intact	0	d	20	0	0			Coated eggs	d	10	25	4	3	0.3			ppk23	Hexane	c	10	2	8	0.2
									intact	0	e	20	0	0			Coated eggs	e	10	25	4	5	0.5			ppk23	Hexane	d	10	9	1	0.9
									intact	15	a	20	1	0.05			Decorinated	a	10	25	8	0	0			ppk23	Hexane	e	10	7	3	0.7
									intact	15	b	20	0	0			Decorinated	b	10	25	8	0	0			ppk23	Hexane	f	10	7	3	0.7
									intact	15	c	20	1	0.05			Decorinated	c	10	25	8	0	0			ppk23	Hexane	g	10	6	4	0.6
									intact	15	d	20	0	0			Decorinated	d	10	25	8	0	0			ppk23	Hexane	h	10	7	3	0.7
									intact	15	e	20	1	0.05			Decorinated	e	10	25	8	0	0			Control	7,11-HD	a	10	1	9	0.1
									intact	30	a	20	2	0.1			Coated eggs	a	10	25	8	2	0.2			Control	7,11-HD	b	10	4	6	0.4
									intact	30	b	20	0	0			Coated eggs	b	10	25	8	3	0.3			Control	7,11-HD	c	10	0	10	0
									intact	30	c	20	1	0.05			Coated eggs	c	10	25	8	4	0.4			Control	7,11-HD	d	9	2	7	0.222222
									intact	30	d	20	3	0.15			Coated eggs	d	10	25	8	3	0.3			Control	7,11-HD	e	10	10	0	1
									intact	30	e	20	0	0			Coated eggs	e	10	25	8	5	0.5			Control	7,11-HD	f	10	2	8	0.2
																										Control	7,11-HD	g	10	3	7	0.3
																										Control	7,11-HD	h	10	0	10	0
																										Control	7,11-HD pricked	a	10	8	2	0.8
																										Control	7,11-HD pricked	b	10	9	1	0.9
																										Control	7,11-HD pricked	c	10	10	0	1
																										Control	7,11-HD pricked	d	10	9	1	0.9
																										Control	7,11-HD pricked	e	10	8	2	0.8
																										Control	7,11-HD pricked	f	10	9	1	0.9
																										Control	7,11-HD pricked	g	10	10	0	1
																										Control	7,11-HD pricked	h	10	7	3	0.7
																										Control	Hexane	a	10	6	4	0.6
																										Control	Hexane	b	9	5	4	0.555556
																										Control	Hexane	c	10	6	4	0.6
																										Control	Hexane	d	10	9	1	0.9
																										Control	Hexane	e	10	5	5	0.5
																										Control	Hexane	f	10	8	2	0.8
																										Control	Hexane	g	10	5	5	0.5
																										Control	Hexane	h	10	5	5	0.5
