# Supplementary material for: Drosophila melanogaster cloak their eggs with pheromones, which prevents cannibalism
Source: PLoS Biol. 2019 Jan 10;17(1):e2006012. doi: 10.1371/journal.pbio.2006012 (PMC6328083; doi:10.1371/journal.pbio.2006012)
Supplement: S2 Data — (XLSX) [file pbio.2006012.s011.xlsx]

## Sheet: S1 Fig
	Raw data for S1 Figure - Panels A-E
	Panel A								Panel B								Panel C								Panel D									Panel E
																																		Egg laid by
	eggs	treatment	Replicate	eggs	Eggs hatching	Proportion egg hatching			eggs	treatment	Replicate	eggs	mean egg dev.period (h)				Treatment	Replicate	Eggs	Adults	Proportion				Larvae	Eggs from	Replicate	Treatment	Eggs	Eggs cannibalised (12h)	Prop. cannibalized			Males	Females	Replicate	No. of eggs	No. of eclosing adults	Proportion
	cantons	Intact egg	a	25	25	1			cantons	Intact egg	a	25	21.8594				Intact egg	a	50	45	0.905				Canton S	Canton S	a	eggs	5	0	0			oe+	oe+	a	100	69	0.69
	cantons	Intact egg	b	25	23	0.92			cantons	Intact egg	b	25	22.6746				Intact egg	b	50	46	0.925				Canton S	Canton S	b	eggs	5	0	0			oe+	oe+	b	100	65	0.65
	cantons	Intact egg	c	25	24	0.96			cantons	Intact egg	c	25	22.7077				Intact egg	c	50	44	0.875				Canton S	Canton S	c	eggs	5	0	0			oe+	oe+	c	100	66	0.66
	cantons	Intact egg	d	25	24	0.96			cantons	Intact egg	d	25	22.6431				Intact egg	d	50	43	0.86				Canton S	Canton S	d	eggs	5	0	0			oe+	oe+	d	100	69	0.69
	cantons	Intact egg	e	25	24	0.96			cantons	Intact egg	e	25	22.4434				Dechorinated	a	50	42	0.83				Canton S	Canton S	e	eggs	5	0	0			oe-	oe-	a	100	50	0.5
	cantons	Dechorinated	a	25	23	0.92			cantons	Dechorinated	a	25	21.9727				Dechorinated	b	50	41	0.82				Canton S	Canton S	f	eggs	5	0	0			oe-	oe-	b	100	64	0.64
	cantons	Dechorinated	b	25	25	1			cantons	Dechorinated	b	25	22.8034				Dechorinated	c	50	46	0.91				Canton S	Canton S	g	eggs	5	0	0			oe-	oe-	c	100	55	0.55
	cantons	Dechorinated	c	25	23	0.92			cantons	Dechorinated	c	25	21.9281				Dechorinated	d	50	41	0.83				Canton S	Canton S	h	eggs	5	0	0			oe-	oe-	d	100	64	0.64
	cantons	Dechorinated	d	25	23	0.92			cantons	Dechorinated	d	25	22.5401				Hexane-washed	a	50	39	0.78				Canton S	Canton S	i	eggs	5	0	0			oe-	oe+	a	100	53	0.53
	cantons	Dechorinated	e	25	24	0.96			cantons	Dechorinated	e	25	22.1778				Hexane-washed	b	50	40	0.805				Canton S	Canton S	j	eggs	5	0	0			oe-	oe+	b	100	63	0.63
	cantons	Hexane-washed	a	25	24	0.96			cantons	Hexane-washed	a	25	20.9511				Hexane-washed	c	50	43	0.865				Canton S	Valais	a	eggs	5	0	0			oe-	oe+	c	100	50	0.5
	cantons	Hexane-washed	b	25	23	0.92			cantons	Hexane-washed	b	25	22.0775				Hexane-washed	d	50	39	0.785				Canton S	Valais	b	eggs	5	0	0			oe-	oe+	d	100	60	0.6
	cantons	Hexane-washed	c	25	25	1			cantons	Hexane-washed	c	25	21.0957												Canton S	Valais	c	eggs	5	0	0			oe+	oe-	a	100	60	0.6
	cantons	Hexane-washed	d	25	24	0.96			cantons	Hexane-washed	d	25	22.6206												Canton S	Valais	d	eggs	5	0	0			oe+	oe-	b	100	58	0.58
	cantons	Hexane-washed	e	25	23	0.92			cantons	Hexane-washed	e	25	21.6138												Canton S	Valais	e	eggs	5	0	0			oe+	oe-	c	100	56	0.56
																									Canton S	Valais	f	eggs	5	0	0			oe+	oe-	d	100	48	0.48
																									Canton S	Valais	g	eggs	5	0	0
																									Canton S	Valais	h	eggs	5	0	0
																									Canton S	Valais	i	eggs	5	0	0
																									Canton S	Valais	j	eggs	5	0	0
																									Canton S	Canton S	a	injured	5	5	1
																									Canton S	Canton S	b	injured	5	5	1
																									Canton S	Canton S	c	injured	5	5	1
																									Canton S	Canton S	d	injured	5	5	1
																									Canton S	Canton S	e	injured	5	5	1
																									Canton S	Canton S	f	injured	5	5	1
																									Canton S	Canton S	g	injured	5	5	1
																									Canton S	Canton S	h	injured	5	5	1
																									Canton S	Canton S	i	injured	5	5	1
																									Canton S	Canton S	j	injured	5	5	1
																									Canton S	Valais	a	injured	5	5	1
																									Canton S	Valais	b	injured	5	5	1
																									Canton S	Valais	c	injured	5	5	1
																									Canton S	Valais	d	injured	5	5	1
																									Canton S	Valais	e	injured	5	5	1
																									Canton S	Valais	f	injured	5	5	1
																									Canton S	Valais	g	injured	5	5	1
																									Canton S	Valais	h	injured	5	5	1
																									Canton S	Valais	i	injured	5	5	1
																									Canton S	Valais	j	injured	5	5	1
																									Canton S	Canton S	a	hexane-washed	5	5	1
																									Canton S	Canton S	b	hexane-washed	5	1	0.2
																									Canton S	Canton S	c	hexane-washed	5	5	1
																									Canton S	Canton S	d	hexane-washed	5	0	0
																									Canton S	Canton S	e	hexane-washed	5	3	0.6
																									Canton S	Canton S	f	hexane-washed	5	5	1
																									Canton S	Canton S	g	hexane-washed	5	2	0.4
																									Canton S	Canton S	h	hexane-washed	5	0	0
																									Canton S	Canton S	i	hexane-washed	5	5	1
																									Canton S	Canton S	j	hexane-washed	5	5	1
																									Canton S	Valais	a	hexane-washed	5	1	0.2
																									Canton S	Valais	b	hexane-washed	5	5	1
																									Canton S	Valais	c	hexane-washed	5	5	1
																									Canton S	Valais	d	hexane-washed	5	5	1
																									Canton S	Valais	e	hexane-washed	5	2	0.4
																									Canton S	Valais	f	hexane-washed	5	1	0.2
																									Canton S	Valais	g	hexane-washed	5	1	0.2
																									Canton S	Valais	h	hexane-washed	5	5	1
																									Canton S	Valais	i	hexane-washed	5	1	0.2
																									Canton S	Valais	j	hexane-washed	5	5	1

## Sheet: S3 Fig
	Raw data for S3 Figure - Panel B
	Panel B
	Hexane wash	Hydrocarbon	SNR
	1st wash	7,11-heptacosadiene	1.20057
	1st wash	7,11-nonacosadiene	1.08842
	1st wash	7Z-pentacosene	0.268477
	1st wash	pentacosadeine	0.117698
	2nd wash	7,11-heptacosadiene	0.489753
	2nd wash	7,11-nonacosadiene	0.391684
	2nd wash	7Z-pentacosene	0.12932
	2nd wash	pentacosadeine	0.0719607
	3rd wash	7,11-heptacosadiene	0.21674
	3rd wash	7,11-nonacosadiene	0.167512
	3rd wash	7Z-pentacosene	0.0721875
	3rd wash	pentacosadeine	0.0288537

## Sheet: S5 Fig
	Raw data for S5 Figure - Panels A-D
	Panel A								Panel B									Panel C										Panel D
	Strain	Egg treatment	Replicate	Eggs	Eggs cannibalised (12h)	Proportion			Strain	Treatment	Replicate vial	Number of eggs	No. of eggs cannibalized	Proportion				Strain	Treatment	Replicate vial	Number of eggs	No. of eggs cannibalized	Proportion					Strain	Treatment	Replicate vial	Number of eggs	No. of eggs cannibalized	Proportion
	control	hexane washed -7,11-HD	a	10	0	0			Gr33a-Gal4/UAS-hid,rpr	Dechorinated	a	10	0	0				Orco-mutant	Dechorinated	a	10	0	0					IR25a mutant	Dechorinated	a	10	0	0
	control	hexane washed -7,11-HD	b	10	0	0			Gr33a-Gal4/UAS-hid,rpr	Dechorinated	b	10	0	0				Orco-mutant	Dechorinated	b	10	0	0					IR25a mutant	Dechorinated	b	10	0	0
	control	hexane washed -7,11-HD	c	10	0	0			Gr33a-Gal4/UAS-hid,rpr	Dechorinated	c	10	0	0				Orco-mutant	Dechorinated	c	10	0	0					IR25a mutant	Dechorinated	c	10	0	0
	control	hexane washed -7,11-HD	d	10	0	0			Gr33a-Gal4/UAS-hid,rpr	Dechorinated	d	10	0	0				Orco-mutant	Dechorinated	d	10	0	0					IR25a mutant	Dechorinated	d	10	0	0
	ppk23	hexane washed -7,11-HD	a	10	4	0.4			Gr33a-Gal4/+	Dechorinated	a	10	0	0				Orco-rescue	Dechorinated	a	10	0	0					IR25a rescue	Dechorinated	a	10	0	0
	ppk23	hexane washed -7,11-HD	b	10	5	0.5			Gr33a-Gal4/+	Dechorinated	b	10	0	0				Orco-rescue	Dechorinated	b	10	0	0					IR25a rescue	Dechorinated	b	10	0	0
	ppk23	hexane washed -7,11-HD	c	10	4	0.4			Gr33a-Gal4/+	Dechorinated	c	10	0	0				Orco-rescue	Dechorinated	c	10	0	0					IR25a rescue	Dechorinated	c	10	0	0
	ppk23	hexane washed -7,11-HD	d	10	6	0.6			Gr33a-Gal4/+	Dechorinated	d	10	0	0				Orco-rescue	Dechorinated	d	10	0	0					IR25a rescue	Dechorinated	d	10	0	0
									UAS-hid,rpr/+	Dechorinated	a	10	0	0				Orco-mutant	Hexanae washed	a	10	4	0.4					IR25a mutant	Hexanae washed	a	10	6	0.6
									UAS-hid,rpr/+	Dechorinated	b	10	0	0				Orco-mutant	Hexanae washed	b	10	5	0.5					IR25a mutant	Hexanae washed	b	10	4	0.4
									UAS-hid,rpr/+	Dechorinated	c	10	0	0				Orco-mutant	Hexanae washed	c	10	5	0.5					IR25a mutant	Hexanae washed	c	10	2	0.2
									UAS-hid,rpr/+	Dechorinated	d	10	0	0				Orco-mutant	Hexanae washed	d	10	4	0.4					IR25a mutant	Hexanae washed	d	10	6	0.6
									Gr33a-Gal4/UAS-hid,rpr	Hexanae washed	a	10	4	0.4				Orco-rescue	Hexanae washed	a	10	4	0.4					IR25a rescue	Hexanae washed	a	10	2	0.2
									Gr33a-Gal4/UAS-hid,rpr	Hexanae washed	b	10	1	0.1				Orco-rescue	Hexanae washed	b	10	5	0.5					IR25a rescue	Hexanae washed	b	10	5	0.5
									Gr33a-Gal4/UAS-hid,rpr	Hexanae washed	c	10	4	0.4				Orco-rescue	Hexanae washed	c	10	3	0.3					IR25a rescue	Hexanae washed	c	10	3	0.3
									Gr33a-Gal4/UAS-hid,rpr	Hexanae washed	d	10	5	0.5				Orco-rescue	Hexanae washed	d	10	4	0.4					IR25a rescue	Hexanae washed	d	10	4	0.4
									Gr33a-Gal4/+	Hexanae washed	a	10	5	0.5
									Gr33a-Gal4/+	Hexanae washed	b	10	4	0.4
									Gr33a-Gal4/+	Hexanae washed	c	10	3	0.3
									Gr33a-Gal4/+	Hexanae washed	d	10	6	0.6
									UAS-hid,rpr/+	Hexanae washed	a	10	5	0.5
									UAS-hid,rpr/+	Hexanae washed	b	10	2	0.2
									UAS-hid,rpr/+	Hexanae washed	c	10	3	0.3
									UAS-hid,rpr/+	Hexanae washed	d	10	2	0.2
		mutant	eggs	prop		mutant	eggs	prop		strain	egg	prop		strain	egg	prop
		Orco	dechorinated	0		IR	dechorinated	0		ppk23	hexane	0.1		GR	dechorinated	0
		Orco	dechorinated	0		IR	dechorinated	0		ppk23	hexane	0.5		GR	dechorinated	0
		Orco	dechorinated	0		IR	dechorinated	0		ppk23	hexane	0.5		GR	dechorinated	0
		Orco	dechorinated	0		IR	dechorinated	0		ppk23	hexane	0.5		GR	dechorinated	0
		Orco-rescue	dechorinated	0		IR rescue	dechorinated	0		ppk23	dechorinated	0.2		GR control-1	dechorinated	0
		Orco-rescue	dechorinated	0		IR rescue	dechorinated	0		ppk23	dechorinated	0.3		GR control-1	dechorinated	0
		Orco-rescue	dechorinated	0		IR rescue	dechorinated	0		ppk23	dechorinated	0.3		GR control-1	dechorinated	0
		Orco-rescue	dechorinated	0		IR rescue	dechorinated	0		ppk23	dechorinated	0.4		GR control-1	dechorinated	0
		Orco	hexane-washed eggs	0.4		IR	hexane-washed eggs	0.6		cantons	hexane	0.3		GR control-2	dechorinated	0
		Orco	hexane-washed eggs	0.5		IR	hexane-washed eggs	0.4		cantons	hexane	0.5		GR control-2	dechorinated	0
		Orco	hexane-washed eggs	0.5		IR	hexane-washed eggs	0.2		cantons	hexane	0.5		GR control-2	dechorinated	0
		Orco	hexane-washed eggs	0.4		IR	hexane-washed eggs	0.6		cantons	hexane	0.6		GR control-2	dechorinated	0
		Orco-rescue	hexane-washed eggs	0.4		IR rescue	hexane-washed eggs	0.2		cantons	dechorinated	0		GR	hexane-washed eggs	0.4
		Orco-rescue	hexane-washed eggs	0.5		IR rescue	hexane-washed eggs	0.5		cantons	dechorinated	0		GR	hexane-washed eggs	0.1
		Orco-rescue	hexane-washed eggs	0.3		IR rescue	hexane-washed eggs	0.3		cantons	dechorinated	0		GR	hexane-washed eggs	0.4
		Orco-rescue	hexane-washed eggs	0.4		IR rescue	hexane-washed eggs	0.4		cantons	dechorinated	0		GR	hexane-washed eggs	0.5
														GR control-1	hexane-washed eggs	0.5
														GR control-1	hexane-washed eggs	0.4
														GR control-1	hexane-washed eggs	0.3
														GR control-1	hexane-washed eggs	0.6
														GR control-2	hexane-washed eggs	0.5
														GR control-2	hexane-washed eggs	0.2
														GR control-2	hexane-washed eggs	0.3
														GR control-2	hexane-washed eggs	0.2
